# Supplementary material for: Metabolomics and Lipidomics Study Unveils the Impact of Tauroursodeoxycholic Acid on Hyperlipidemic Mice
Source: Molecules. 2023 Aug 30;28(17):6352. doi: 10.3390/molecules28176352 (PMC10490038; doi:10.3390/molecules28176352)
Supplement: Supplementary file 1 [file molecules-28-06352-s001.zip]

Archive with 1 entries (1 files):
- molecules-2580207-supplementary.pdf
